# Supplementary material for: Investigation of Morphological, Optical, and Dielectric Properties of RF Sputtered WOx Thin Films for Optoelectronic Applications
Source: Nanomaterials (Basel). 2022 Oct 4;12(19):3467. doi: 10.3390/nano12193467 (PMC9565653; doi:10.3390/nano12193467)
Supplement: Supplementary file 1 [file nanomaterials-12-03467-s001.zip]

Archive with 1 entries (1 files):
- nanomaterials-1889453-supplementary.pdf
